# Supplementary material for: Breastfeeding Duration Is Associated with the Risk of Tooth Loss, Chewing Difficulty, and Undernutrition among Older Korean Women: Results of the Korea National Health and Nutrition Examination Survey (KNHANES) 2013–2015
Source: Nutrients. 2023 Dec 7;15(24):5024. doi: 10.3390/nu15245024 (PMC10745866; doi:10.3390/nu15245024)
Supplement: Supplementary file 1 [file nutrients-15-05024-s001.zip]

Archive with 1 entries (1 files):
- nutrients-2731996-supplementary.pdf
